# Supplementary material for: The Quantitative Methods Boot Camp: Teaching Quantitative Thinking and Computing Skills to Graduate Students in the Life Sciences
Source: PLoS Comput Biol. 2015 Apr 16;11(4):e1004208. doi: 10.1371/journal.pcbi.1004208 (PMC4399943; doi:10.1371/journal.pcbi.1004208)
Supplement: S1 Code — (ZIP) [file pcbi.1004208.s001.zip › S4.m]

%% set tic command to help evaluate programme execution time - needs corresponding toc command at end
tic


nsim=10000;
results=[];
n=50;
RatPerformance=31;

%% for loop for nsim times 50 coin tosses

% for j=1:nsim
%     
%     %% for loop for 50 coin tosses:
%     
%     tosses=zeros(n,1);
%     
%     for i=1:n
%         %% coin toss
%         coinToss=round(rand(1,1));
%         tosses(i)=coinToss;
%     end
%     
%     heads=length(tosses(tosses==1));
%     results(end+1)=heads;
% end


%% same thing without for loop
coinToss=round(rand(n,nsim));
results=sum(coinToss);

AsGoodOrBetter=length(results(results>=RatPerformance));
BetterProportion=AsGoodOrBetter/nsim


% %% use built-in binomial functions: binopdf gives probability density function
% ProbRatGetsAsMuchRight=0;
% for i=RatPerformance:n
%     ProbRatGetsAsMuchRight=ProbRatGetsAsMuchRight+binopdf(i,n,0.5);    
% end
% 
% ProbRatGetsAsMuchRight


% Better: binocdf gives cumulative distribution function
ProbGetsAsMuchRightbyGuessing=1-(binocdf(RatPerformance-1,n,0.5))

%% calculate mean, standard deviation and standard error of results
resultsMean=mean(results);
resultsStd=std(results);
resultsError=resultsStd/sqrt(nsim);

% %% histogram with percentage
% h=hist(results);
% percent=h/sum(h)*100
% figure,bar(percent)


%% nonbinomial distributions:
%% Poisson distribution: 
% %% get random numbers:
% poissDist=poissrnd(0.5,1000,1);
% figure,hist(poissDist)
% %% calculate mean and variance
% [m,v]=poisstat(0.5)


%% Exponential distrubution:
% expDist=exprnd(0.5,1000,1)
% figure, hist(expDist)


%% Normal distribution:
% normDist=randn(1000,1);
% figure,hist(normDist)

%% confidence intervals:
% [MLEprob,confInt]=binofit(30,50,0.05);
% [MLEprob,confInt]=binofit(60,100,0.05);
% [MLEprob,confInt]=binofit(300,500,0.05);


%% toc command to give time it took to run
toc
