# Supplementary material for: The Quantitative Methods Boot Camp: Teaching Quantitative Thinking and Computing Skills to Graduate Students in the Life Sciences
Source: PLoS Comput Biol. 2015 Apr 16;11(4):e1004208. doi: 10.1371/journal.pcbi.1004208 (PMC4399943; doi:10.1371/journal.pcbi.1004208)
Supplement: S1 Text — (ZIP) [file pcbi.1004208.s002.zip]

Archive with 1 entries (1 files):
- S1.html
